# Supplementary material for: A Recombinant Antibody Against Human DRP1 Serine 616 Phosphorylation Enables Detection of BRAFV600E-Associated Mitochondrial Division in Cancer
Source: Antibodies (Basel). 2026 Apr 20;15(2):38. doi: 10.3390/antib15020038 (PMC13113566; doi:10.3390/antib15020038)
Supplement: Supplementary file 1 [file antibodies-15-00038-s001.zip]

Archive with 2 entries (2 files):
- antibodies-4115904-supplementary.pdf
- Nizard DRP1_Recombinant hS616P Antibody Peptide Sequences.xlsx
