# Supplementary material for: A Recombinant Antibody Against Human DRP1 Serine 616 Phosphorylation Enables Detection of BRAFV600E-Associated Mitochondrial Division in Cancer
Source: Antibodies (Basel). 2026 Apr 20;15(2):38. doi: 10.3390/antib15020038 (PMC13113566; doi:10.3390/antib15020038)
Supplement: Supplementary file 1 [file antibodies-15-00038-s001.zip › Nizard DRP1_Recombinant hS616P Antibody Peptide Sequences.xlsx]

## Sheet: Sheet1
Clone	Heavy	Kappa
DRP1_2G9	EVKLEESGGGLVQPGGSMKLSCDASGFTFSDAWMDWVRQSPEKGLEWVAEIRNKVNYHARYYAESVKGRFTISRDDSKSSVYLQMNSLRAEDTGIYYCIGLSLAYWGQGTLVTVSA	DVVMTQTPLSLPVSLGDQASISCRSSQSLVFSNGNTYLHWYLQKPGQSPKLLIYKLSNRFSGVPDRFSGSGSGTDFTLKISRVEAEDLGVYFCSQSTHLPWTFGGGTKLEIK
DRP1_3G11	EVKLEESGGGLVQPGGSMKLSCAASGFTFNDAWMDWVRQSPEKGLEWVAEIRNKANNHATYYAESVKGRFTISRDDSESSVYLQMNSLRAEDTGIYYCLGLSLAYWGQGTLVTVSA	DVVMTQTPLSLPVSVGDQASISCRSSQSLVYSNGNTYLHWYLQKPGQSPKLLIYKVSNRFSGVPDRFSGSGSGTDFTLKISRVEAEDLGVYFCSQSIHVPWTFGGGTKLEIK
DRP1_5E1	EVKLEESGGGLVQPGGSTKLSCVASGFSFNDAWMDWVRQSPEKGLEWVAEIRNKANNHATYYAESVKGRFTISRDDSKSSVYLQVNNLRPEDTGTYYCLGLSLAYWGQGTLVTVSA	DVVMTQTPLSLPVRLGDQASISCRSSQSLLFSNGNTYLHWYVQKPGQSPKLLIYKVSNRFSGVPDRFSGSGSGTDFTLKISRVEAEDLGVYFCSQSTHVPWTFGGGTNLEIK
DRP1_10C8	EVKLEESGGGLVQPGGSMKLSCAASGITFSDSWMDWVRQSPEKGLEWVAEIRNKANNHATYYTESVKGRFTISRDDSKSYVYLQMNSLRVEDTGIYYCLGLSLAYWGQGTLVTVSA	DVVMTQTPLSLTVSLGDQASISCRSSQSLVYSNGNTYLHWYLQKPGQSPKLLIYKVSNRFSGVPDRFSGSGSGTDFTLKISRVEAEDLGLYFCSQSLHVPWTFGGGTKLEIK
DRP1_10D10	EVKLEESGGGLVQPGGSMRLSCAASGFTFSDAWMDWVRQSPEKGLEWLAEIRNGANNHATYYAESVKGRFTISRDDSKSSVYLQMNSLRAEDTGIYYCLGLSLAYWGQGTLVTVSA	DVVMTQSPLSLPVSLGDQASISCRSSQSLVFSNGNTYLHWYLQKPGQSPKLLIYKVSNRFSGVPDRFSGSGSGTDFTLKISRVEAEDLGVYFCSQSIHVPWTFGGGTKLEIK
